# Supplementary material for: CtpB Facilitates Mycobacterium tuberculosis Growth in Copper-Limited Niches
Source: Int J Mol Sci. 2022 May 20;23(10):5713. doi: 10.3390/ijms23105713 (PMC9147137; doi:10.3390/ijms23105713)
Supplement: Supplementary file 1 [file ijms-23-05713-s001.zip]

Archive with 1 entries (1 files):
- ijms-1707244-supplementary.pdf
